# Supplementary material for: Genetic Insights into Familial Hypospadias Identifying Rare Variants and Their Potential Role in Urethral Development
Source: Genes (Basel). 2025 Nov 6;16(11):1340. doi: 10.3390/genes16111340 (PMC12652443; doi:10.3390/genes16111340)
Supplement: Supplementary file 1 [file genes-16-01340-s001.zip]

Archive with 1 entries (1 files):
- genes-3961471-supplementary.pdf
